# Supplementary material for: Supported Gold Nanoparticle-Catalyzed Selective Reduction of Multifunctional, Aromatic Nitro Precursors into Amines and Synthesis of 3,4-Dihydroquinoxalin-2-Ones
Source: Molecules. 2022 Jul 8;27(14):4395. doi: 10.3390/molecules27144395 (PMC9323044; doi:10.3390/molecules27144395)
Supplement: Supplementary file 1 [file molecules-27-04395-s001.zip]

Archive with 1 entries (1 files):
- molecules-1788150-supplementary.pdf
